# Supplementary material for: Infarct Zone Circumferential Strain Independently Predicts Left Ventricular Functional Recovery After ST-Segment Elevation Myocardial Infarction: A Multiparametric CMR Study
Source: Diagnostics (Basel). 2026 Jun 26;16(13):1992. doi: 10.3390/diagnostics16131992 (PMC13360053; doi:10.3390/diagnostics16131992)
Supplement: Supplementary file 1 [file diagnostics-16-01992-s001.zip]

Archive with 1 entries (1 files):
- diagnostics-4339819-supplementary.pdf
